# Supplementary material for: Characteristics of the Microbial Community in the Production of Chinese Rice-Flavor Baijiu and Comparisons With the Microflora of Other Flavors of Baijiu
Source: Front Microbiol. 2021 Apr 29;12:673670. doi: 10.3389/fmicb.2021.673670 (PMC8116502; doi:10.3389/fmicb.2021.673670)
Supplement: Supplementary file 2 [file Table_2.XLSX]

## Sheet: 16S
No.	BioSample	AvgSpotLen	Sample ID	Samples ID in this study	Sample type	NCBI Bioproject ID
1	SRR11490841	S0-1-16S	Sa0	Sfb	Fermented grains of strong-flavor baijiu	PRJNA622890
2	SRR11490840	S0-2-16S	Sb0	Sfb	Fermented grains of strong-flavor baijiu	PRJNA622890
3	SRR11490829	S0-3-16S	Sc0	Sfb	Fermented grains of strong-flavor baijiu	PRJNA622890
4	SRR11490818	S7-1-16S	Sa7	Sfb	Fermented grains of strong-flavor baijiu	PRJNA622890
5	SRR11490807	S7-2-16S	Sb7	Sfb	Fermented grains of strong-flavor baijiu	PRJNA622890
6	SRR11490796	S7-3-16S	Sc7	Sfb	Fermented grains of strong-flavor baijiu	PRJNA622890
7	SRR11490785	S15-1-16S	Sa15	Sfb	Fermented grains of strong-flavor baijiu	PRJNA622890
8	SRR11490774	S15-2-16S	Sb15	Sfb	Fermented grains of strong-flavor baijiu	PRJNA622890
9	SRR11490763	S15-3-16S	Sc15	Sfb	Fermented grains of strong-flavor baijiu	PRJNA622890
10	SRR11490758	S25-1-16S	Sa25	Sfb	Fermented grains of strong-flavor baijiu	PRJNA622890
11	SRR11490839	S25-2-16S	Sb25	Sfb	Fermented grains of strong-flavor baijiu	PRJNA622890
12	SRR11490838	S25-3-16S	Sc25	Sfb	Fermented grains of strong-flavor baijiu	PRJNA622890
13	SRR11490837	S45-1-16S	Sa45	Sfb	Fermented grains of strong-flavor baijiu	PRJNA622890
14	SRR11490836	S45-2-16S	Sb45	Sfb	Fermented grains of strong-flavor baijiu	PRJNA622890
15	SRR11490835	S45-3-16S	Sc45	Sfb	Fermented grains of strong-flavor baijiu	PRJNA622890
16	SRR11490834	S70-1-16S	Sa70	Sfb	Fermented grains of strong-flavor baijiu	PRJNA622890
17	SRR11490833	S70-2-16S	Sb70	Sfb	Fermented grains of strong-flavor baijiu	PRJNA622890
18	SRR11490832	S70-3-16S	Sc70	Sfb	Fermented grains of strong-flavor baijiu	PRJNA622890
19	SRR11490831	S95-1-16S	Sa95	Sfb	Fermented grains of strong-flavor baijiu	PRJNA622890
20	SRR11490830	S95-2-16S	Sb95	Sfb	Fermented grains of strong-flavor baijiu	PRJNA622890
21	SRR11490828	S95-3-16S	Sc95	Sfb	Fermented grains of strong-flavor baijiu	PRJNA622890
40	SRR13659279	L(16S)d0A	Ld0A	Lfb	Fermented grains of light-flavor baijiu	PRJNA699760
41	SRR13659278	L(16S)d0B	Ld0B	Lfb	Fermented grains of light-flavor baijiu	PRJNA699760
42	SRR13659299	L(16S)d1A	Ld1A	Lfb	Fermented grains of light-flavor baijiu	PRJNA699760
43	SRR13659288	L(16S)d1B	Ld1B	Lfb	Fermented grains of light-flavor baijiu	PRJNA699760
44	SRR13659285	L(16S)d3A	Ld3A	Lfb	Fermented grains of light-flavor baijiu	PRJNA699760
45	SRR13659284	L(16S)d3B	Ld3B	Lfb	Fermented grains of light-flavor baijiu	PRJNA699760
46	SRR13659283	L(16S)d5A	Ld5A	Lfb	Fermented grains of light-flavor baijiu	PRJNA699760
47	SRR13659282	L(16S)d5B	Ld5B	Lfb	Fermented grains of light-flavor baijiu	PRJNA699760
48	SRR13659281	L(16S)d7A	Ld7A	Lfb	Fermented grains of light-flavor baijiu	PRJNA699760
49	SRR13659280	L(16S)d7B	Ld7B	Lfb	Fermented grains of light-flavor baijiu	PRJNA699760
50	SRR13659277	L(16S)d10A	Ld10A	Lfb	Fermented grains of light-flavor baijiu	PRJNA699760
51	SRR13659276	L(16S)d10B	Ld10B	Lfb	Fermented grains of light-flavor baijiu	PRJNA699760
52	SRR13659307	L(16S)d15A	Ld15A	Lfb	Fermented grains of light-flavor baijiu	PRJNA699760
53	SRR13659306	L(16S)d15B	Ld15B	Lfb	Fermented grains of light-flavor baijiu	PRJNA699760
22	SRR13659115	0(16S)day1	0day1	Rfb	Fermented rice of rice-flavor baijiu	PRJNA699433
23	SRR13659114	0(16S)day2	0day2	Rfb	Fermented rice of rice-flavor baijiu	PRJNA699433
24	SRR13659103	0(16S)day3	0day3	Rfb	Fermented rice of rice-flavor baijiu	PRJNA699433
25	SRR13659092	2(16S)day1	2day1	Rfb	Fermented rice of rice-flavor baijiu	PRJNA699433
26	SRR13659085	2(16S)day2	2day2	Rfb	Fermented rice of rice-flavor baijiu	PRJNA699433
27	SRR13659084	2(16S)day3	2day3	Rfb	Fermented rice of rice-flavor baijiu	PRJNA699433
28	SRR13659083	5(16S)day1	5day1	Rfb	Fermented rice of rice-flavor baijiu	PRJNA699433
29	SRR13659082	5(16S)day2	5day2	Rfb	Fermented rice of rice-flavor baijiu	PRJNA699433
30	SRR13659081	5(16S)day3	5day3	Rfb	Fermented rice of rice-flavor baijiu	PRJNA699433
31	SRR13659080	10(16S)day1	10day1	Rfb	Fermented rice of rice-flavor baijiu	PRJNA699433
32	SRR13659113	10(16S)day2	10day2	Rfb	Fermented rice of rice-flavor baijiu	PRJNA699433
33	SRR13659112	10(16S)day3	10day3	Rfb	Fermented rice of rice-flavor baijiu	PRJNA699433
34	SRR13659111	13(16S)day1	13day1	Rfb	Fermented rice of rice-flavor baijiu	PRJNA699433
35	SRR13659110	13(16S)day2	13day2	Rfb	Fermented rice of rice-flavor baijiu	PRJNA699433
36	SRR13659109	13(16S)day3	13day3	Rfb	Fermented rice of rice-flavor baijiu	PRJNA699433
37	SRR13659108	qu(16S)1	qu1	Xq-Rfb	Xiaoqu used in rice-flavor baijiu	PRJNA699433
38	SRR13659107	qu(16S)2	qu2	Xq-Rfb	Xiaoqu used in rice-flavor baijiu	PRJNA699433
39	SRR13659106	qu(16S)3	qu3	Xq-Rfb	Xiaoqu used in rice-flavor baijiu	PRJNA699433
54	SRR13659305	L(16S)XQA	LXQA	Xq-Lfb	Xiaoqu used in light-flavor baijiu	PRJNA699760
55	SRR13659304	L(16S)XQB	LXQB	Xq-Lfb	Xiaoqu used in light-flavor baijiu	PRJNA699760
